# Supplementary material for: A continuum of zinc finger transcription factor retention on native chromatin underlies dynamic genome organization
Source: Mol Syst Biol. 2024 May 14;20(7):4. doi: 10.1038/s44320-024-00038-5 (PMC11220090; doi:10.1038/s44320-024-00038-5)
Supplement: Supplementary file 2 — Data Set EV1 [file 44320_2024_38_MOESM2_ESM.xlsx]

## Sheet: Legend Dataset EV1
Dataset EV1 - Public data used in this study

## Sheet: MNase-seq
Cell line	Description	GEO accession	Reference
K562	K562 whole chromatin rep1 5.4U Mnase	GSM2083137	Mieczkowski J, Cook A, Bowman SK, Mueller B, Alver BH, Kundu S, Deaton AM, Urban JA, Larschan E, Park PJ et al (2016) Gene Expression Omnibus GSE78984 (https://www.ncbi.nlm.nih.gov/geo/query/acc.cgi?acc=GSE78984). [DATASET]
	K562 whole chromatin rep1 20.6U MNase	GSM2083138
	K562 whole chromatin rep1 79.2U MNase	GSM2083139
	K562 whole chromatin rep1 304U MNase	GSM2083140

## Sheet: DNase-seq
Cell line	Description	ENCODE accession	Reference
K562	DNase-seq	ENCSR000EOT	Dunham I, Kundaje A, Aldred SF, Collins PJ, Davis CA, Doyle F, Epstein CB, Frietze S, Harrow J, Kaul R et al (2012) ENCODE (Encyclopedia of DNA Elements) Consortium ENCSR000EOT (https://www.encodeproject.org/experiments/ENCSR000EOT/). [DATASET]

## Sheet: ATAC-seq
Cell line	Description	ENCODE accession	Reference
K562	ATAC-seq	ENCSR868FGK	Dunham I, Kundaje A, Aldred SF, Collins PJ, Davis CA, Doyle F, Epstein CB, Frietze S, Harrow J, Kaul R et al (2012) ENCODE (Encyclopedia of DNA Elements) Consortium ENCSR868FGK (https://www.encodeproject.org/experiments/ENCSR868FGK/). [DATASET]

## Sheet: X-ChIP
Protein	Cell line	Description	GEO / ENCODE accession	Reference
MAZ	K562	MAZ ChIP-seq on human K562	ENCSR000EFX	Dunham I, Kundaje A, Aldred SF, Collins PJ, Davis CA, Doyle F, Epstein CB, Frietze S, Harrow J, Kaul R et al (2012) ENCODE (Encyclopedia of DNA Elements) Consortium ENCSR000EFX (https://www.encodeproject.org/experiments/ENCSR000EFX/). [DATASET]
ZNF143	K562	ZNF143 ChIP-seq on human K562	ENCSR000EGP	Dunham I, Kundaje A, Aldred SF, Collins PJ, Davis CA, Doyle F, Epstein CB, Frietze S, Harrow J, Kaul R et al (2012) ENCODE (Encyclopedia of DNA Elements) Consortium ENCSR000EGP (https://www.encodeproject.org/experiments/ENCSR000EGP/). [DATASET]
CTCF	A549	Control ChIP-seq on A549 cell line treated with 100 nM dexamethasone for 0 hours.	ENCSR139PCE	Dunham I, Kundaje A, Aldred SF, Collins PJ, Davis CA, Doyle F, Epstein CB, Frietze S, Harrow J, Kaul R et al (2012) ENCODE (Encyclopedia of DNA Elements) Consortium ENCSR139PCE (https://www.encodeproject.org/experiments/ENCSR139PCE/). [DATASET]
CTCF	GM12878	CTCF ChIP-seq on human GM12878	ENCSR000DZN	Dunham I, Kundaje A, Aldred SF, Collins PJ, Davis CA, Doyle F, Epstein CB, Frietze S, Harrow J, Kaul R et al (2012) ENCODE (Encyclopedia of DNA Elements) Consortium ENCSR000DZN (https://www.encodeproject.org/experiments/ENCSR000DZN/). [DATASET]
CTCF	H1-hESC	CTCF ChIP-seq on human H1-hESC	ENCSR000BNH	Dunham I, Kundaje A, Aldred SF, Collins PJ, Davis CA, Doyle F, Epstein CB, Frietze S, Harrow J, Kaul R et al (2012) ENCODE (Encyclopedia of DNA Elements) Consortium ENCSR000BNH (https://www.encodeproject.org/experiments/ENCSR000BNH/). [DATASET]
CTCF	HeLa-S3	CTCF ChIP-seq on human HeLa-S3	ENCSR000AOA	Dunham I, Kundaje A, Aldred SF, Collins PJ, Davis CA, Doyle F, Epstein CB, Frietze S, Harrow J, Kaul R et al (2012) ENCODE (Encyclopedia of DNA Elements) Consortium ENCSR000AOA (https://www.encodeproject.org/experiments/ENCSR000AOA/). [DATASET]
CTCF	HepG2	CTCF ChIP-seq on human HepG2	ENCSR000BIE	Dunham I, Kundaje A, Aldred SF, Collins PJ, Davis CA, Doyle F, Epstein CB, Frietze S, Harrow J, Kaul R et al (2012) ENCODE (Encyclopedia of DNA Elements) Consortium ENCSR000BIE (https://www.encodeproject.org/experiments/ENCSR000BIE/). [DATASET]
CTCF	IMR-90	CTCF ChIP-seq on human IMR90	ENCSR000EFI	Dunham I, Kundaje A, Aldred SF, Collins PJ, Davis CA, Doyle F, Epstein CB, Frietze S, Harrow J, Kaul R et al (2012) ENCODE (Encyclopedia of DNA Elements) Consortium ENCSR000EFI (https://www.encodeproject.org/experiments/ENCSR000EFI/). [DATASET]
CTCF	K562	CTCF ChIP-seq on human K562	ENCSR000BPJ	Dunham I, Kundaje A, Aldred SF, Collins PJ, Davis CA, Doyle F, Epstein CB, Frietze S, Harrow J, Kaul R et al (2012) ENCODE (Encyclopedia of DNA Elements) Consortium ENCSR000BPJ (https://www.encodeproject.org/experiments/ENCSR000BPJ/). [DATASET]
CTCF	HUVEC	Chromatin IP against CTCF	GSM624079	Boyle AP, Song L, Lee BK, London D, Keefe D, Birney E, Iyer VR, Crawford GE, Furey TS (2011) Gene Expression Omnibus GSE78984 (https://www.ncbi.nlm.nih.gov/geo/query/acc.cgi?acc=GSE25416). [DATASET]
CTCF	NHEK	Chromatin IP against CTCF	GSM624081
CTCF	LNCaP	LNCaP_CTCF siRNA 144hrs CTCF Rep1	GSM3579308	Khoury A, Achinger-Kawecka J, Bert SA, Smith GC, French HJ, Luu PL, Peters TJ, Du Q, Parry AJ, Valdes-Mora F et al (2020) Gene Expression Omnibus GSE125641 (https://www.ncbi.nlm.nih.gov/geo/query/acc.cgi?acc=GSE125641). [DATASET]
CTCF	LNCaP	LNCaP_CTCF siRNA 144hrs CTCF Rep2	GSM3579309
CTCF	LNCaP	LNCaP_Control siRNA 144hrs CTCF Rep1	GSM3579302
CTCF	LNCaP	LNCaP_Control siRNA 144hrs CTCF Rep2	GSM3579303
CTCF	U2OS	U2OS CTCF-interphase-ChIP-seq-rep1	GSM4194671	Kang H, Shokhirev MN, Xu Z, Chandran S, Dixon JR, Hetzer MW (2020) Gene Expression Omnibus GSE141081 (https://www.ncbi.nlm.nih.gov/geo/query/acc.cgi?acc=GSE141081). [DATASET]
CTCF	U2OS	U2OS CTCF-interphase-ChIP-seq-rep2	GSM4194672
CTCF	U2OS	U2OS CTCF-prometaphase-ChIP-seq-rep1	GSM4194673
CTCF	U2OS	U2OS CTCF-prometaphase-ChIP-seq-rep2	GSM4194674
RAD21	K562	RAD21 ChIP-seq on human K562	ENCSR000BKV	Gertz J, Savic D, Varley KE, Partridge EC, Safi A, Jain P, Cooper GM, Reddy TE, Crawford GE, Myers RM (2013) ENCODE (Encyclopedia of DNA Elements) Consortium ENCSR000BKV (https://www.encodeproject.org/experiments/ENCSR000BKV/). [DATASET]
POLR2A	K562	POLR2A ChIP-seq on human K562	ENCSR000BMR	Gertz J, Savic D, Varley KE, Partridge EC, Safi A, Jain P, Cooper GM, Reddy TE, Crawford GE, Myers RM (2013) ENCODE (Encyclopedia of DNA Elements) Consortium ENCSR000BMR (https://www.encodeproject.org/experiments/ENCSR000BMR/). [DATASET]
POLR2AphosphoS2	K562	POLR2AphosphoS2 ChIP-seq on human K562	ENCSR000EGF	Dunham I, Kundaje A, Aldred SF, Collins PJ, Davis CA, Doyle F, Epstein CB, Frietze S, Harrow J, Kaul R et al (2012) ENCODE (Encyclopedia of DNA Elements) Consortium ENCSR000EGF (https://www.encodeproject.org/experiments/ENCSR000EGF/). [DATASET]
POLR2AphosphoS5	K562	POLR2AphosphoS5 ChIP-seq on human K562	ENCSR000BKR	Gertz J, Savic D, Varley KE, Partridge EC, Safi A, Jain P, Cooper GM, Reddy TE, Crawford GE, Myers RM (2013) ENCODE (Encyclopedia of DNA Elements) Consortium ENCSR000BKR (https://www.encodeproject.org/experiments/ENCSR000BKR/). [DATASET]
H2AFZ	K562	H2AFZ ChIP-seq on human K562	ENCSR000APC	Dunham I, Kundaje A, Aldred SF, Collins PJ, Davis CA, Doyle F, Epstein CB, Frietze S, Harrow J, Kaul R et al (2012) ENCODE (Encyclopedia of DNA Elements) Consortium ENCSR000APC (https://www.encodeproject.org/experiments/ENCSR000APC/). [DATASET]
H3K4me1	K562	H3K4me1 ChIP-seq on human K562	ENCSR000AKS	Dunham I, Kundaje A, Aldred SF, Collins PJ, Davis CA, Doyle F, Epstein CB, Frietze S, Harrow J, Kaul R et al (2012) ENCODE (Encyclopedia of DNA Elements) Consortium ENCSR000AKS (https://www.encodeproject.org/experiments/ENCSR000AKS/). [DATASET]
H3K4me2	K562	H3K4me2 ChIP-seq on human K562	ENCSR000AKT	Dunham I, Kundaje A, Aldred SF, Collins PJ, Davis CA, Doyle F, Epstein CB, Frietze S, Harrow J, Kaul R et al (2012) ENCODE (Encyclopedia of DNA Elements) Consortium ENCSR000AKT (https://www.encodeproject.org/experiments/ENCSR000AKT/). [DATASET]
H3K4me3	K562	H3K4me3 ChIP-seq on human K562	ENCSR668LDD	Dunham I, Kundaje A, Aldred SF, Collins PJ, Davis CA, Doyle F, Epstein CB, Frietze S, Harrow J, Kaul R et al (2012) ENCODE (Encyclopedia of DNA Elements) Consortium ENCSR668LDD (https://www.encodeproject.org/experiments/ENCSR668LDD/). [DATASET]
H3K9ac	K562	H3K9ac ChIP-seq on human K562	ENCSR000AKV	Dunham I, Kundaje A, Aldred SF, Collins PJ, Davis CA, Doyle F, Epstein CB, Frietze S, Harrow J, Kaul R et al (2012) ENCODE (Encyclopedia of DNA Elements) Consortium ENCSR000AKV (https://www.encodeproject.org/experiments/ENCSR000AKV/). [DATASET]
H3K27ac	K562	H3K27ac ChIP-seq on human K562	ENCSR000AKP	Dunham I, Kundaje A, Aldred SF, Collins PJ, Davis CA, Doyle F, Epstein CB, Frietze S, Harrow J, Kaul R et al (2012) ENCODE (Encyclopedia of DNA Elements) Consortium ENCSR000AKP (https://www.encodeproject.org/experiments/ENCSR000AKP/). [DATASET]
H3K36me3	K562	H3K36me3 ChIP-seq on human K562	ENCSR000AKR	Dunham I, Kundaje A, Aldred SF, Collins PJ, Davis CA, Doyle F, Epstein CB, Frietze S, Harrow J, Kaul R et al (2012) ENCODE (Encyclopedia of DNA Elements) Consortium ENCSR000AKR (https://www.encodeproject.org/experiments/ENCSR000AKR/). [DATASET]
H3K79me2	K562	H3K79me2 ChIP-seq on human K562	ENCSR000APD	Dunham I, Kundaje A, Aldred SF, Collins PJ, Davis CA, Doyle F, Epstein CB, Frietze S, Harrow J, Kaul R et al (2012) ENCODE (Encyclopedia of DNA Elements) Consortium ENCSR000APD (https://www.encodeproject.org/experiments/ENCSR000APD/). [DATASET]
H3K9me3	K562	H3K9me3 ChIP-seq on human K562	GSM4851804	Carly H, Yu X, Conejo-Garcia JR (2020) Gene Expression Omnibus GSM4851804 (https://www.ncbi.nlm.nih.gov/geo/query/acc.cgi?acc=GSM4851804). [DATASET]
H3K27me3	K562	H3K27me3 ChIP-seq on human K562	GSE133183	Cai Y, Zhang Y, Loh YP, Tng JQ, Lim MC, Cao Z, Raju A, Lieberman Aiden E, Li S, Manikandan L et al (2021) Gene Expression Omnibus GSE133183 (https://www.ncbi.nlm.nih.gov/geo/query/acc.cgi?acc=GSE133183). [DATASET]

## Sheet: N-ChIP
Protein	Cell line	Description	GEO accession	Reference
CTCF	K562	Native ChIP CTCF low Mnase digestion, biological replicate 1	GSM2247150	Skene PJ, Henikoff S (2017) Gene Expression Omnibus GSE84474 (https://www.ncbi.nlm.nih.gov/geo/query/acc.cgi?acc=GSE84474). [DATASET]
		Native ChIP CTCF low Mnase digestion, biological replicate 2	GSM2247151
		Native ChIP CTCF medium Mnase digestion, biological replicate 1	GSM2247152
		Native ChIP CTCF medium Mnase digestion, biological replicate 2	GSM2247153
		Native ChIP CTCF high Mnase digestion, biological replicate 1	GSM2247154
		Native ChIP CTCF high Mnase digestion, biological replicate 2	GSM2247155

## Sheet: CUT&Tag
Protein	Cell line	Description	GEO accession	Reference
CTCF	K562	CUT&Tag for CTCF in K562 cells using 150 mM NaCl	GSM3560257	Kaya-Okur HS, Wu SJ, Codomo CA, Pledger ES, Bryson TD, Henikoff JG, Ahmad K, Henikoff S (2019) Gene Expression Omnibus GSE124557 (https://www.ncbi.nlm.nih.gov/geo/query/acc.cgi?acc=GSE124557). [DATASET]
		CUT&Tag for CTCF in K562 cells using 300 mM NaCl	GSM3560258
		CUT&Tag for CTCF in K562 cells using 500 mM NaCl	GSM3560259
		CUT&Tag for CTCF in 100000 K562 cells	GSM3680214

## Sheet: CUT&RUN
Protein	Cell line	Description	GEO accession	Reference
CTCF	K562	CUT&RUN for H3K27Ac using pAG/MN with standard protocol, 1 min digestion	GSM3609747	Meers MP, Bryson TD, Henikoff JG, Henikoff S (2019) Gene Expression Omnibus GSE126612 (https://www.ncbi.nlm.nih.gov/geo/query/acc.cgi?acc=GSE126612). [DATASET]
		CUT&RUN for H3K27Ac using pAG/MN with standard protocol, 27 min digestion	GSM3609748
		CUT&RUN for H3K27Ac using pAG/MN with standard protocol, 3 min digestion	GSM3609749
		CUT&RUN for H3K27Ac using pAG/MN with standard protocol, 9 min digestion	GSM3609750
		CUT&RUN for H3K27Ac using pA/MN with standard protocol, 1 min digestion	GSM3609751
		CUT&RUN for H3K27Ac using pA/MN with standard protocol, 27 min digestion	GSM3609752
		CUT&RUN for H3K27Ac using pA/MN with standard protocol, 3 min digestion	GSM3609753
		CUT&RUN for H3K27Ac using pA/MN with standard protocol, 9 min digestion	GSM3609754

## Sheet: ChIP-exo 5.0
Protein	Cell line	Description	GEO accession	Reference
CTCF	K562	CTCF ChIP-exo 5.0 Replicate 1	GSM3011660	Rossi MJ, Lai WKM, Pugh BF (2018) Gene Expression Omnibus GSE110681 (https://www.ncbi.nlm.nih.gov/geo/query/acc.cgi?acc=GSE110681). [DATASET]
		CTCF ChIP-exo 5.0 Replicate 2	GSM3011661

## Sheet: 3D genome
Protocol	Cell line	GEO / ENCODE / 4DN accession	Reference
in situ Hi-C	A549	ENCSR662QKG	Dunham I, Kundaje A, Aldred SF, Collins PJ, Davis CA, Doyle F, Epstein CB, Frietze S, Harrow J, Kaul R et al (2012) ENCODE (Encyclopedia of DNA Elements) Consortium ENCSR662QKG (https://www.encodeproject.org/experiments/ENCSR662QKG/). [DATASET]
	HeLa-S3	ENCSR693GXU	Dunham I, Kundaje A, Aldred SF, Collins PJ, Davis CA, Doyle F, Epstein CB, Frietze S, Harrow J, Kaul R et al (2012) ENCODE (Encyclopedia of DNA Elements) Consortium ENCSR693GXU (https://www.encodeproject.org/experiments/ENCSR693GXU/). [DATASET]
	HepG2	GSM3478955	Yan J, Qiu Y, Ribeiro Dos Santos AM, Yin Y, Li YE, Vinckier N, Nariai N, Benaglio P, Raman A, Li X et al (2021) Gene Expression Omnibus GSE118725 (https://www.ncbi.nlm.nih.gov/geo/query/acc.cgi?acc=GSE118725). [DATASET]
	GM12878	ENCSR410MDC	Rao SS, Huntley MH, Durand NC, Stamenova EK, Bochkov ID, Robinson JT, Sanborn AL, Machol I, Omer AD, Lander ES et al (2014) Gene Expression Omnibus GSE63525 (https://www.ncbi.nlm.nih.gov/geo/query/acc.cgi?acc=GSE63525). [DATASET]
	HUVEC	GSE63525
	IMR-90
	K562
	KBM7
	NHEK
Micro-C	H1-hESC	4DNES21D8SP8	Krietenstein N, Abraham S, Venev SV, Abdennur N, Gibcus J, Hsieh TS, Parsi KM, Yang L, Maehr R, Mirny LA et al (2020) 4D Nucleome Data Portal 4DNES21D8SP8 (https://data.4dnucleome.org/experiment-set-replicates/4DNES21D8SP8/). [DATASET]
ChIA-PET	K562	ENCSR597AKG	Li X, Luo OJ, Wang P, Zheng M, Wang D, Piecuch E, Zhu JJ, Tian SZ, Tang Z, Li G et al (2017) ENCODE (Encyclopedia of DNA Elements) Consortium ENCSR597AKG (https://www.encodeproject.org/experiments/ENCSR597AKG/). [DATASET]
HiPore-C	K562	GSE202539	Zhong JY, Niu L, Lin ZB, Bai X, Chen Y, Luo F, Hou C, Xiao CL (2023) Gene Expression Omnibus GSE202539 (https://www.ncbi.nlm.nih.gov/geo/query/acc.cgi?acc=GSE202539). [DATASET]

[truncated: 2 more sheets: RNA-seq, GRO-seq]
